# Supplementary material for: Mobility-Based Smartphone Digital Phenotypes for Unobtrusively Capturing Everyday Cognition, Mood, and Community Life-Space in Older Adults: Feasibility, Acceptability, and Preliminary Validity Study
Source: JMIR Hum Factors. 2024 Nov 22;11:e59974. doi: 10.2196/59974 (PMC11624463; doi:10.2196/59974)
Supplement: Multimedia Appendix 2 [file humanfactors_v11i1e59974_app2.xls]

## Sheet: Table S1
Table S1. GPS descriptive statistics for monthly average GPS features
Category	Feature	Minimum	Maximum	Mean	SD
Activity	Distance Travelled (meters)	4858.86	149492	42676.1	34693.8
	Radius of Gyration (meters)	460.626	21227.9	5734.49	5652.71
	Max Diameter (meters)	1776.28	51723.6	16511.5	14024.9
	Max Distance Home (meters)	1701.82	77134.1	20052.7	21022.1
	Avg Flight Length (meters)	102.731	1445.73	382.477	322.916
	Avg Flight Duration (seconds)	27.5258	2787.51	303.319	580.143
Inactivity	Home Time (minutes)	741.47	1376.81	1074.4	192.355
	Probability Paused	0.748504	0.987387	0.908058	0.0634442
Routine	Circadian Routine	0.320583	0.92729	0.667901	0.176496
	Wknd Circadian Routine	0.333991	0.928213	0.67808	0.176034
Location Diversity	Sig Location Entropy	0	0.386168	0.102359	0.109642
	Sig Locations Visited	0.939394	3.15625	1.55843	0.537503
Other	Minutes Missing (minutes)	29	1165.36	422.749	352.402
Note: See Table 1 within main text and supplementary materials from Barnett and Onnela (2020) for a full description of GPS features and statistical methods used to calculate each feature.

## Sheet: Table S2
Table S2. Bivariate Pearson correlations among monthly average GPS features
GPS Monthly Average Feature	Distance Travelled	Radius of Gyration	Max Diameter	Max Distance Home	Avg Flight Length	Avg Flight Duration	Home Time	Probability Paused	Circadian Routine	Wknd Circadian Routine	Sig Location Entropy	Sig Locations Visited	Minutes Missing
Distance Travelled	1
Radius of Gyration	.87**	1
Max Diameter	.97**	.95**	1
Max Distance Home	.92**	.97**	.98**	1
Avg Flight Length	.70**	.56**	.67**	.64**	1
Avg Flight Duration	0.258311	0.242395	0.265974	0.25833	0.312384	1
Home Time	-.73**	-.76**	-.74**	-.76**	-.59**	-0.332503	1
Probability Paused	-.76**	-.70**	-.76**	-.72**	-.60**	-.61**	.72**	1
Circadian Routine	-.71**	-.78**	-.74**	-.77**	-.57**	-.36*	.98**	.70**	1
Wknd Circadian Routine	-.72**	-.79**	-.75**	-.79**	-.58**	-.37*	.97**	.72**	1.00**	1
Sig Location Entropy	.39*	.39*	.36*	.35*	0.21792	0.0348204	-.52**	-0.230275	-.49**	-.48**	1
Sig Locations Visited	.51**	.34*	.43*	.35*	0.234091	0.133581	-.47**	-.40*	-.44**	-.43*	.66**	1
Minutes Missing	.41*	0.210856	0.336772	0.271777	.43*	0.16514	-0.276703	-.40*	-0.241567	-0.255896	.41*	.37*	1
Note: Data represent effect size as measured by bivariate Pearson correlation coefficients (r), whereby .10, .30, and .50 represent small, moderate, or large effects, respectively. Moderate/large positive coefficients are designated with light/dark green shading, and moderate/large negative coefficients are designated with light/dark blue shading.
*p<.05 (2-tailed). **p<.01 (2-tailed). Exact P-values available upon request.

## Sheet: Table S3
Table S3. Bivariate Pearson correlations between monthly average GPS features and individual validation measures
	Neuropsychological Tests (T-Scores)											Self-Report
GPS Monthly Average Feature	Mini Mental Status Exam	Trail Making Test Part A	Digit Span Forward	Salthouse Letter Comparison	Salthouse Pattern Comparison	Trail Making Test Part B	Digit Span Backward	HVLT-R Delayed Recall	BVMT-R Delayed Recall	Boston Naming Test	Animal Fluency	GDS (T-score)	Ecoga	FAQa
Activity
Distance Travelled	0.147422	0.196139	0.278838	0.0162284	-0.0309532	0.110535	0.000439417	-0.127681	-0.154251	0.323782	0.227917	-0.236333	-0.0680038	-0.267339
Radius of Gyration	0.208681	0.128884	0.24577	0.0577651	-0.104155	0.0995328	0.0675998	-0.0766672	-0.08917	.40*	0.150392	-0.210225	0.0555477	-0.171339
Max Diameter	0.192205	0.207269	0.266661	0.0597588	-0.0340156	0.107769	0.0445971	-0.0897684	-0.107026	.36*	0.223445	-0.20009	-0.0720436	-0.257009
Max Distance Home	0.222021	0.155636	0.233563	0.0502855	-0.0512897	0.0687818	0.0563918	-0.0662609	-0.100929	.44**	0.268496	-0.186639	-0.0207041	-0.219428
Avg Flight Length	0.223339	-0.0195715	.44**	-0.0489786	-0.0339633	0.040785	0.0052059	-.38*	-0.0879939	0.276686	.37*	-0.334822	-0.0621124	-0.278381
Avg Flight Duration	-0.0527258	-0.00344147	0.245671	-0.0919534	-0.077986	0.180163	-0.0625377	-0.110334	0.085064	0.10177	0.182652	0.0145878	-0.0520128	0.00142486
Inactivity
Home Time	-0.0827047	0.00266807	-0.186391	0.1289	0.23311	-0.00673756	0.220031	0.120574	0.168565	-.48**	-0.267678	.38*	0.000504979	0.158159
Probability Paused	-0.117548	-0.225664	-0.173241	0.0933764	0.119683	-0.157838	0.102496	0.115514	0.0697757	-0.166166	-0.213799	0.286534	0.0816382	0.200905
Routine
Circadian Routine	-0.0712763	0.0318576	-0.224533	0.0996971	0.166938	0.0227017	0.19393	0.137926	0.201294	-.54**	-0.302003	.40*	-0.0276055	0.104549
Wknd Circadian Routine	-0.082408	0.0202025	-0.220948	0.0901452	0.137562	0.0253387	0.186604	0.124661	0.194927	-.55**	-0.326269	.38*	-0.0141394	0.123963
Location Diversity
Sig Location Entropy	0.0449138	0.121908	0.17506	0.112235	-0.244751	-0.035056	-0.0581863	-0.0908431	-0.328056	0.228545	0.158225	-.36*	-0.0584141	-.36*
Sig Locations Visited	-0.204667	0.290495	0.0578663	0.0398109	-0.0713044	-0.067962	-0.233665	-0.00205621	-0.229304	0.122014	-0.0116063	-.35*	-0.0779546	-0.257073
Other
Minutes Missing	0.283114	.42*	0.237237	0.0359061	0.0917469	0.253827	-0.224512	-0.0924486	-0.30926	0.25301	.39*	-.39*	-0.0907278	-.39*
Note: Data represent effect size as measured by bivariate Pearson correlation coefficients (r), whereby .10, .30, and .50 represent small, moderate, or large effects, respectively. Moderate/large positive coefficients are designated with light/dark green shading, and moderate/large negative coefficients are designated with light/dark blue shading.
Note: Neuropsychological test scores and GDS scores reflect T-scores adjusted for age, sex, education and estimated premorbid IQ.
Abbreviations: HVLT-R: Hopkin Verbal Learning Test – Revised; BVMT-R: Brief Visuospatial Memory Test-Revised; GDS: Geriatric Depression Scale – 15 item; ECog: Everyday Cognition Scale Short Form; FAQ: Functional Activities Questionnaire.
*p<.05 (2-tailed). **p<.01 (2-tailed). Correlation coefficients surviving Bonferroni correction (p<.0038) are noted in bold font. Exact P-values are available upon request.
a. Spearman correlation coefficient for non-parametric distribution of these variables.

## Sheet: Table S4
Table S4. Bivariate Pearson correlations between monthly average GPS features and neuropsychological measures (T-scores)
GPS Monthly Average Feature	Global Cognition (MMSE)		Attention		Processing Speed		Executive Function		Memory		Language		GDS
	r	P	r	P	r	P	r	P	r	P	r	P	r	P
Activity
Distance Travelled	0.15	0.4054	0.33	0.0590271	-0.01	0.956977	0.07	0.698749	-0.17	0.349404	0.33	0.0557439	-0.24	0.178413
Radius of Gyration	0.21	0.236258	0.25	0.147696	-0.03	0.86385	0.11	0.531598	-0.1	0.583851	0.34	0.0527733	-0.21	0.23273
Max Diameter	0.19	0.276149	0.33	0.0580512	0.01	0.940466	0.1	0.575911	-0.12	0.515193	0.35	0.0405038	-0.2	0.256544
Max Distance Home	0.22	0.206951	0.27	0.126672	0	0.988323	0.08	0.637308	-0.1	0.580059	0.43	0.0118985	-0.19	0.290559
Avg Flight Length	0.22	0.2042	0.26	0.143335	-0.05	0.785041	0.03	0.870248	-0.27	0.119843	0.38	0.0266101	-0.33	0.0529183
Avg Flight Duration	-0.05	0.767117	0.15	0.39835	-0.1	0.574254	0.07	0.71057	-0.01	0.940999	0.16	0.353704	0.01	0.934739
Inactivity
Home Time	-0.08	0.641926	-0.11	0.522837	0.22	0.221294	0.16	0.376588	0.17	0.336547	-0.45	0.0074351	0.38	0.0257499
Probability Paused	-0.12	0.507921	-0.28	0.102584	0.13	0.477516	-0.02	0.897235	0.11	0.542155	-0.22	0.206365	0.29	0.100398
Routine
Circadian Routine	-0.07	0.688734	-0.11	0.520232	0.16	0.370865	0.16	0.379095	0.2	0.258065	-0.51	0.00208547	0.4	0.0190955
Wknd Circadian Routine	-0.08	0.643126	-0.12	0.495024	0.14	0.446207	0.15	0.390711	0.19	0.286967	-0.53	0.00134641	0.38	0.0283686
Location Diversity
Sig Location Entropy	0.04	0.80087	0.2	0.246318	-0.09	0.632058	-0.06	0.718119	-0.25	0.157919	0.23	0.18614	-0.36	0.0344605
Sig Locations Visited	-0.2	0.245599	0.26	0.131069	-0.02	0.907232	-0.21	0.226834	-0.14	0.437797	0.07	0.685428	-0.35	0.0411667
Other
Minutes Missing	0.28	0.104704	0.47	0.00462731	0.08	0.667951	-0.01	0.97045	-0.24	0.176416	0.37	0.0293239	-0.39	0.0208733
Note: r represents effect size as measured by bivariate Pearson correlation coefficient, whereby .10, .30, and .50 represent small, moderate, or large effects, respectively. Moderate/large positive coefficients are designated with light/dark green shading, and moderate/large negative coefficients are designated with light/dark blue shading. Correlation coefficients surviving Bonferroni correction…
All neuropsychological measures reflect T-scores corrected for age, sex, education and estimated premorbid IQ
Abbreviations: MMSE: Mini Mental Status Exam; GDS: Geriatric Depression Scale – 15 item.

## Sheet: Table S5
Table S5. Bivariate Spearman correlations between monthly average GPS features and Australian Community Participation Questionnaire sub-scales
GPS Monthly Average Feature	ACPQ household	ACPQ extended family	ACPQ friends	ACPQ neighbors	ACPQ religious	ACPQ community	ACPQ total
Activity
Distance Travelled	0.00627332	0.188869	.52**	0.286861	0.0215917	0.104927	.34*
Radius of Gyration	0.0125466	0.248828	.48**	0.22517	-0.114127	0.278807	.39*
Max Diameter	0.0564599	0.188869	.54**	0.286861	-0.0339298	0.188869	.40*
Max Distance Home	0.0564599	0.242832	.52**	0.299199	-0.0832822	0.23084	.42*
Avg Flight Length	-0.138013	0.15889	.48**	0.317706	-0.00308453	0.0449689	0.286035
Avg Flight Duration	-0.16938	-0.0149896	0.0150944	0.0215917	-0.256016	-0.128911	-0.087796
Inactivity
Home Time	0.119193	-0.338765	-.48**	-0.274523	0.058606	-0.308786	-.39*
Probability Paused	0.16938	-0.206857	-.41*	-0.219001	0.0400988	-0.038973	-0.235777
Routine
Circadian Routine	0.119193	-.40*	-.52**	-0.286861	0.064775	-.35*	-.45**
Wknd Circadian Routine	0.125466	-.42*	-.55**	-0.305368	0.0339298	-.36*	-.48**
Location Diversity
Sig Location Entropy	-0.0282321	0.104935	0.178128	0.333154	0.0370171	0.302814	0.301104
Sig Locations Visited	-0.0627476	0.0959556	0.211371	0.274586	0.203625	0.119944	0.210697
Other
Minutes Missing	-0.200746	0.308786	0.226417	0.256016	.49**	-0.00899377	0.317989
Note: Data represent effect size as measured by bivariate Spearman correlation coefficient, whereby .10, .30, and .50 represent small, moderate, or large effects, respectively. Moderate/large positive coefficients are designated with light/dark green shading, and moderate/large negative coefficients are designated with light/dark blue shading.
*p<.05 (2-tailed). **p<.01 (2-tailed). Correlation coefficients surviving Bonferroni correction (p<.0038) are noted in bold font. Exact P-values are available upon request.
Abbreviations: ACPQ: Australian Community Participation Questionnaire

## Sheet: Table S6
Table S6. Bivariate Pearson correlations between monthly IIV GPS features and neuropsychological measures (T-scores)
GPS Monthly IIV Feature	Global Cognition (MMSE)		Attention		Processing Speed		Executive Function		Memory		Language		GDS
	r	P	r	P	r	P	r	P	r	P	r	P	r	P
Activity
Distance Travelled	0.217362	0.216887	0.23934	0.172792	0.00787075	0.964763	0.151186	0.393379	-0.0798861	0.653354	0.37	0.0304757	-0.139036	0.432919
Radius of Gyration	0.270725	0.121474	0.14584	0.410514	0.000375307	0.998319	0.118214	0.505502	0.0497205	0.780056	0.332355	0.054801	-0.0731345	0.68104
Max Diameter	0.265265	0.129469	0.201653	0.252771	0.0553151	0.756019	0.131879	0.457194	0.0340495	0.848392	0.37	0.0317837	-0.0634392	0.721516
Max Distance Home	0.273227	0.117935	0.162079	0.359771	0.0313819	0.860149	0.116851	0.510457	0.0429163	0.80956	0.4	0.0180442	-0.0609694	0.731951
Avg Flight Length	0.266388	0.127793	0.16403	0.16403	0.0356478	0.841364	0.175597	0.320541	-0.31893	0.0659966	0.35	0.0414537	-0.279739	0.109087
Avg Flight Duration	-0.00144052	0.993549	0.0553428	0.7559	-0.0761974	0.668427	0.103362	0.560757	-0.0263155	0.882556	0.176811	0.317155	0.0249095	0.888791
Inactivity
Home Time	0.232562	0.185646	0.147453	0.405299	-0.126314	0.476564	2.50379e-05	0.999888	-0.182864	0.3006	0.64	5.22774e-05	-0.314409	0.0701455
Probability Paused	0.167861	0.342655	0.269129	0.123771	-0.100392	0.572132	0.12716	0.473593	-0.088073	0.620385	0.293645	0.091878	-0.10407	0.558063
Routine
Circadian Routine	0.152142	0.39036	0.167289	0.344326	0.0990789	0.577193	0.0684798	0.700371	-0.0200837	0.910238	0.59	0.000243477	-0.202737	0.250175
Wknd Circadian Routine	0.15907	0.368878	0.126388	0.476305	-0.0321477	0.85677	0.0371351	0.834834	-0.022316	0.900309	0.55	0.000806414	-0.283362	0.104387
Location Diversity
Sig Location Entropy	0.00825291	0.963053	0.248497	0.156449	0.0561715	0.752358	-0.0876814	0.621946	-0.45	0.0068679	0.35	0.0394682	-0.47	0.00457858
Sig Locations Visited	-0.205029	0.244745	0.114569	0.518804	-0.0735559	0.6793	-0.326144	0.0597764	-0.131844	0.457316	0.3223	0.0630305	-0.36	0.0383528
Other
Minutes Missing	0.288416	0.0980862	0.0630837	0.723015	-0.127114	0.473753	0.0291437	0.870035	4.50757e-06	0.99998	0.41	0.0168821	-0.216167	0.219486
Note: r represents effect size as measured by bivariate Pearson correlation coefficient, whereby .10, .30, and .50 represent small, moderate, or large effects, respectively. Moderate/large positive coefficients are designated with light/dark green shading, and moderate/large negative coefficients are designated with light/dark blue shading. Correlation coefficients surviving Bonferroni correction…

## Sheet: Table S7
Table S7. Bivariate Pearson correlations between monthly IIV GPS features and individual validation measures
	Neuropsychological Tests (T-Scores)											Self-Report
GPS Monthly IIV Feature	Mini Mental Status Exam	Trail Making Test Part A	Digit Span Forward	Salthouse Letter Comparison	Salthouse Pattern Comparison	Trail Making Test Part B	Digit Span Backward	HVLT-R Delayed Recall	BVMT-R Delayed Recall	Boston Naming Test	Animal Fluency	GDS (T-Score)	Ecoga	FAQa
Activity
Distance Travelled	0.217362	0.12785	0.22394	0.00631693	0.00701918	0.109842	0.113712	-0.0953006	-0.0416838	.36*	0.254811	-0.139036	-0.06	-0.22
Radius of Gyration	0.270725	0.0952363	0.114486	0.0342657	-0.0314161	0.0517239	0.117914	0.0386234	0.046053	.39*	0.154615	-0.0731345	0.04	-0.17
Max Diameter	0.265265	0.152794	0.13154	0.0574797	0.0370984	0.0763669	0.115701	0.0224415	0.0354338	.39*	0.222173	-0.0634392	-0.05	-0.19
Max Distance Home	0.273227	0.121536	0.107339	0.0426119	0.0116969	0.0523346	0.11553	0.0375403	0.0356664	.43*	0.24091	-0.0609694	0	-0.16
Avg Flight Length	0.266388	-0.127997	.43*	0.0413065	0.0199222	0.0741457	0.177432	-.50**	-0.0475213	0.166984	.45**	-0.279739	-0.09	-0.02
Avg Flight Duration	-0.00144052	-0.098614	0.214262	-0.0664772	-0.0629777	0.165231	0.00122559	-0.154839	0.106245	0.117901	0.186986	0.0249095	-0.07	-0.01
Inactivity
Home Time	0.232562	-0.0588686	0.312434	-0.0891513	-0.124077	0.0230366	-0.0195218	-0.224971	-0.0887859	.57**	.50**	-0.314409	0	-0.01
Probability Paused	0.167861	0.118237	0.28417	-0.116846	-0.0556212	0.237083	-0.0271946	-0.175011	0.0220225	0.20424	0.30053	-0.10407	-0.13	-0.14
Routine
Circadian Routine	0.152142	0.0399885	0.219112	-0.0227226	0.183937	0.0511368	0.0503314	-0.0694155	0.0336993	.52**	.47**	-0.202737	-0.08	-0.03
Wknd Circadian Routine	0.15907	-0.0285451	0.240021	-0.0945002	0.035552	0.0256404	0.0290679	-0.137215	0.0958404	.48**	.44**	-0.283362	-0.08	-0.02
Location Diversity
Sig Location Entropy	0.00825291	0.155077	0.204195	0.185171	-0.080864	0.0254753	-0.141654	-0.284896	-.49**	0.260927	.35*	-.47**	0.07	-0.29
Sig Locations Visited	-0.205029	0.150068	-0.0054523	-0.070744	-0.0546514	-0.145736	-0.322742	-0.0587197	-0.164589	.35*	0.175683	-.36*	-0.04	-0.24
Other
Minutes Missing	0.288416	0.0498101	0.0386007	-0.185312	-0.0354972	-0.000250308	0.0401074	0.00468901	-0.00454963	.35*	0.331723	-0.216167	-0.1	0.1
a. Data reflect Spearman correlation coefficient for non-parametric distribution of these variables.
Note: r represents effect size as measured by bivariate Pearson correlation coefficient, whereby .10, .30, and .50 represent small, moderate, or large effects, respectively. Moderate/large positive coefficients are designated with light/dark green shading, and moderate/large negative coefficients are designated with light/dark blue shading. Note: Neuropsychological test scores and GDS scores refl…
Abbreviations: iSD: individual standard deviation; HVLT-R: Hopkin Verbal Learning Test – Revised; BVMT-R: Brief Visuospatial Memory Test-Revised; ECog: Everyday Cognition Scale Short Form; FAQ: Functional Activities Questionnaire.
*p<.05 (2-tailed). **p<.01 (2-tailed). Correlation coefficients surviving Bonferroni correction (p<.0038) are noted in bold font. Exact P-values are available upon request.
a. Spearman correlation coefficient for non-parametric distribution of these variables.

## Sheet: Table S8
Table S8. Bivariate Spearman correlations between monthly GPS activity and intrinsic/extrinsic factors
	Demographics						Technology Use				COVID-19
GPS Monthly Average Feature	Age	Education	Highest household income	Sex	ESL	Lives with others	iPhone	Habitual smartphone use	Smartphone Portability	MDPQ	COVID isolation	COVID routine disruption	COVID mobility expansion
Activity
Distance Travelled	0.14623	-0.124339	.37*	0.0736949	-.43*	0.0736949	0.0565403	-0.122352	-0.101929	0.112499	-0.217671	-0.165166	0.23743
Radius of Gyration	0.130442	-0.0510313	.51**	0.0801031	-.40*	0.0672866	0.212026	-0.0611762	-0.0891883	0.178829	-0.00721097	0.0400299	0.105753
Max Diameter	0.134121	-0.0919511	.47**	0.124961	-.43*	0.112144	0.113081	-0.138728	-0.101929	0.157437	-0.109506	-0.087965	0.19657
Max Distance Home	0.169222	-0.0620907	.55**	0.137777	-.41*	0.105736	0.176688	-0.108603	-0.101929	0.127889	-0.0444397	-0.00706411	0.126698
Avg Flight Length	0.249082	-0.107908	0.32284	0.0416536	-.42*	-0.0416536	0.00706753	0.0322874	0	0.130967	-0.0875378	-0.0735004	0.0854953
Avg Flight Duration	0.0735749	0.101905	0.257251	-0.0736949	0	-0.0480619	0.289769	-0.0100415	-0.305788	0.00723318	0.0892148	0.108821	-0.319148
Inactivity
Home Time	-0.0774069	0.275695	-0.277275	-0.0288371	0.325669	0.0801031	-0.0777429	-0.06303	0.0127412	-0.293944	0.191678	0.0899833	-0.166355
Probability Paused	-0.137493	0.144878	-0.318549	-0.0160206	0.334974	0.0544701	-0.127216	0.0498988	0.114671	-0.0920307	0.126611	0.0815736	-0.0360522
Routine
Circadian Routine	-0.112048	0.261002	-0.318141	-0.00961237	.37*	0.0608784	-0.190823	-0.0854304	0.0254824	-0.32811	0.14707	0.0664363	-0.166184
Wknd Circadian Routine	-0.128143	0.291021	-0.342456	-0.0160206	.44**	0.0672866	-0.183756	-0.0661197	0.0254824	-0.302563	0.126276	0.0378434	-0.181978
Location Diversity
Sig Location Entropy	0.0939684	-.35*	0.0903226	0.237123	-.36*	-0.0961311	-0.325131	-0.248122	0.0254843	0.174225	-.42*	-0.182588	0.286895
Sig Locations Visited	0.0777313	-0.271492	-0.000919667	0.10576	-0.255942	-0.0416632	-0.296905	-.40*	-0.0764646	0.045718	-.51**	-0.331669	.34*
Other
Minutes Missing	0.0830783	-0.251997	-0.200651	0.0160206	-.44**	-0.278759	-.64**	0.052834	0.0382235	-0.0928002	-0.205597	-0.0127827	0.29786
Note: Data represent effect size as measured by bivariate Spearman correlation coefficient, whereby .10, .30, and .50 represent small, moderate, or large effects, respectively. Moderate/large positive coefficients are designated with light/dark green shading, and moderate/large negative coefficients are designated with light/dark blue shading. Age = years, education = years, highest annual househ…

## Sheet: Table S9
Table S9. Bivariate Spearman correlations between GPS variability and intrinsic/extrinsic factors
	Demographics						Technology Use				COVID-19
GPS Monthly IIV Feature	Age	Education	Highest household income	Sex	ESL	Lives with others	iPhone	Habitual smartphone use	Smartphone Portability	MDPQ	COVID isolation	COVID routine disruption	COVID mobility expansion
Activity
Distance Travelled	0.162018	-0.0314403	.45*	0.0801031	-.37*	0.246718	0.247364	-0.123434	-0.140153	0.132967	-0.0954196	-0.119249	0.100431
Radius of Gyration	0.175967	-0.018643	.55**	0.0416536	-.44**	0.124961	.35*	-0.0806414	-0.0891883	0.0877216	0.0365579	0.0408709	-0.02764
Max Diameter	0.199572	0.0146932	.56**	0.0736949	-.41*	0.214676	.35*	-0.138882	-0.140153	0.0486316	0.0228068	-0.0264063	-0.000171677
Max Distance Home	0.200645	-0.0101115	.56**	0.0736949	-.42*	0.20186	.36*	-0.115092	-0.127412	0.0626363	0.0325332	0.00437302	-0.0171677
Avg Flight Length	.46**	0.00789958	0.133631	0.330025	-0.148877	0.221085	0.00706753	-0.0716812	-0.101929	-0.137584	0.0518184	0.12379	-0.0642073
Avg Flight Duration	0.0102698	0.142034	0.306698	-0.105736	0.0558291	0.169819	.44**	0.00231728	-0.318529	0.0643292	-0.0275023	0.114539	-0.329449
Inactivity
Home Time	0.228389	-0.0709382	.40*	0.105736	-0.334974	0.208268	0.325107	0.0539154	-0.0127412	0.281479	-0.0903887	0.0612223	0.0130475
Probability Paused	0.110669	0.055771	0.344703	-0.0288371	-0.297755	0.131369	.35*	-0.010814	-0.191118	0.112499	-0.025993	-0.0262381	-0.0772548
Routine
Circadian Routine	0.210915	0.0473975	0.318754	-0.0608784	-.35*	0.278759	.35*	0.0515981	-0.0637059	0.184215	0.00888794	-0.068791	0.0830918
Wknd Circadian Routine	0.135807	-0.0276485	0.278705	-0.0608784	-0.279145	0.208268	.34*	0.0934636	-0.0254824	.34*	0.0709358	0.00790507	0.0511598
Location Diversity
Sig Location Entropy	0.117882	-.38*	0.0343308	0.20508	-.38*	-0.147401	-0.296859	-0.124216	0.0764529	0.188231	-.36*	-0.127921	0.319344
Sig Locations Visited	0.00398591	-0.295094	0.0406656	-0.0128185	-0.265229	0.0192277	-0.102495	-0.324701	-0.127431	0.0583361	-.55**	-0.32626	.37*
Other
Minutes Missing	0.0151748	-0.104432	0.238044	-0.0288371	-0.251231	0.272351	.52**	0.137646	-0.178377	0.0789494	0.0471229	0.0302748	-0.0288418
Note: Data represent effect size as measured by bivariate Spearman correlation coefficient, whereby .10, .30, and .50 represent small, moderate, or large effects, respectively. Moderate/large positive coefficients are designated with light/dark green shading, and moderate/large negative coefficients are designated with light/dark blue shading. Age = years, education = years, highest annual househ…

## Sheet: Table S10
Table S10. Bivariate Spearman correlations between relative mobility patterns and validators
	MDS1
Neuropsychological Tests (T-Scores)	r	P
Mini Mental Status Exam	-0.306068	0.0783335
Salthouse Letter Comparison	0.116432	0.511984
Salthouse Pattern Comparison	-0.149119	0.399953
Trail Making Test Part A	-0.206644	0.240969
Digit Span Forward	-0.104498	0.556434
Trail Making Test Part B	-0.072861	0.682171
Digit Span Backward	0.194234	0.271013
Animal Fluency	-0.36	0.0371043
Boston Naming Test	-0.264249	0.130997
HVLT-R Delayed Recall	0.111188	0.531298
BVMT-R Delayed Recall	0.22173	0.207564
Self-Reported Mood, Function, Cognition
GDS (T-score)	0.39	0.0211553
Functional Activities Questionnaire	0.204467	0.253706
ECog	0.101501	0.574082
Mobility and Community Participation
Timed Up and Go Test	-0.253605	0.147833
ACPQ	-0.51	0.00189946
Life Space Assessment	-0.0604531	0.734139
Note: r represents effect size as measured by bivariate Spearman correlation coefficient, whereby .10, .30, and .50 represent small, moderate, or large effects, respectively. r-values reflecting moderate to large effects are in bold; P-values surviving Bonferroni correction (p<.0029) are noted in bold font. Note: Neuropsychological test scores and GDS scores reflect T-scores adjusted for age, sex…
